# Supplementary material for: A small RNA-guided PRC2 complex eliminates DNA as an extreme form of transposon silencing
Source: Cell Rep. 2022 Aug 23;40(8):111263. doi: 10.1016/j.celrep.2022.111263 (PMC10073204; doi:10.1016/j.celrep.2022.111263)
Supplement: Table S3. Differentially expressed genes on PtCAF1-KD, related to Figure 3 [file mmc2.xlsx]

## Sheet: DEGs-Early-upregulated
Gene	baseMean	log2FoldChange	lfcSE	pvalue	padj	Differentially expressed during autogamy time course (T/F)	Expression group
PTET.51.1.G1180110	9026.17	2.32269	0.355274	2.74267e-12	4.68447e-08	t	Early repression
PTET.51.1.G0930076	9103.28	2.31143	0.377689	4.0335e-11	3.44461e-07	t	Early repression
PTET.51.1.G0110362	15406.3	2.04505	0.365265	9.13075e-10	5.19844e-06	t	Late repression
PTET.51.1.G1010047	12258	2.03727	0.392901	8.90253e-09	3.80138e-05	t	Early repression
PTET.51.1.G0950162	440.018	2.19061	0.477256	1.76418e-07	0.000602643	t	Early repression
PTET.51.1.G1020045	6995.94	2.51381	0.565782	3.34545e-07	0.000952338	t	Early repression
PTET.51.1.G0930153	5601.47	1.44845	0.346309	1.04729e-06	0.0025554	t	Early repression
PTET.51.1.G0010555	364.154	1.69459	0.41632	1.80764e-06	0.00343049	t	Early repression
PTET.51.1.G0070376	21564.8	1.45857	0.361982	2.11782e-06	0.00361723	t	Late repression
PTET.51.1.G0140323	5021.27	1.75177	0.421753	2.86237e-06	0.00368618	t	Early repression
PTET.51.1.G0400049	7475.13	2.47505	0.630876	3.02146e-06	0.00368618	t	Early repression
PTET.51.1.G0510147	842.417	2.53458	0.643368	2.89465e-06	0.00368618	t	Late induction
PTET.51.1.G1280106	3336.36	1.75176	0.457615	4.67757e-06	0.0053262	t	Early repression
PTET.51.1.G0460041	3107.3	1.95805	0.520705	6.00779e-06	0.00641331	t	Early repression

## Sheet: DEGs-Late-upregulated
Gene	baseMean	log2FoldChange	lfcSE	pvalue	padj	Differentially expressed during autogamy time course (T/F)	Expression group
PTET.51.1.G1220022	294.056	2.01048	0.394812	1.58438e-08	6.83194e-06	f	none
PTET.51.1.G1220141	39.7816	7.46923	1.47307	3.23143e-07	6.84868e-05	f	none
PTET.51.1.G0610214	980.609	1.97373	0.458143	7.24897e-07	0.000130786	t	Intermediate peak
PTET.51.1.G0730142	624.431	1.76182	0.4219	1.28099e-06	0.000210598	t	Intermediate peak
PTET.51.1.G1390096	362.304	1.6145	0.388898	1.46153e-06	0.000233725	t	Late induction
PTET.51.1.G0510147	842.48	2.59203	0.633085	1.6487e-06	0.000255527	t	Late induction
PTET.51.1.G0050297	669.125	1.39921	0.36129	4.68564e-06	0.000571551	t	Intermediate peak
PTET.51.1.G0560236	633.508	1.32074	0.35344	8.13489e-06	0.000869914	t	Intermediate peak
PTET.51.1.G0830111	456.633	1.3189	0.361468	1.15948e-05	0.0011491	t	Intermediate peak
PTET.51.1.G0380056	1114.84	1.19202	0.331447	1.45729e-05	0.00135636	t	Intermediate peak
PTET.51.1.G0660027	23.7764	2.18863	0.690359	6.07212e-05	0.00425556	f	none
PTET.51.1.G0130354	57.3774	1.81722	0.593268	8.9497e-05	0.00580938	t	Early peak
PTET.51.1.G0260185	165.7	2.4329	0.818502	0.000101629	0.00643749	t	Intermediate peak
PTET.51.1.G0180112	611.73	1.33678	0.448549	0.000109486	0.00681756	t	Intermediate peak
PTET.51.1.G0860006	112.036	1.33774	0.465832	0.000157034	0.00886802	t	Intermediate peak

## Sheet: DEGs-Late-downregulated
Gene	baseMean	log2FoldChange	lfcSE	pvalue	padj	Differentially expressed during autogamy time course (T/F)	Expression group
PTET.51.1.G0620215	11257.9	-3.31229	0.376741	6.24372e-20	2.19667e-15	t	Late induction
PTET.51.1.G0240239	15657.1	-3.30716	0.405163	1.26924e-17	2.23271e-13	t	Late induction
PTET.51.1.G1300125	4739.98	-4.09425	0.528609	4.10236e-16	4.81098e-12	f	none
PTET.51.1.G0250013	298.433	-3.16676	0.420321	2.30448e-15	2.0269e-11	t	Late induction
PTET.51.1.G1490014	2580.18	-3.88368	0.528543	8.54636e-15	6.01356e-11	t	Early repression
PTET.51.1.G2670010	2667.5	-4.81507	0.686164	9.05294e-14	5.30834e-10	t	Late induction
PTET.51.1.G0460041	3107.09	-3.41886	0.492194	1.69168e-13	8.50238e-10	t	Early repression
PTET.51.1.G0520232	1620.2	-4.48017	0.660247	4.61771e-13	1.80511e-09	f	none
PTET.51.1.G0520239	4387.12	-4.34843	0.640147	4.43927e-13	1.80511e-09	t	Late induction
PTET.51.1.G1710046	23551.1	-4.23782	0.631324	7.7167e-13	2.71489e-09	f	none
PTET.51.1.G1410118	1357.95	-3.38751	0.522317	3.6248e-12	1.15934e-08	t	Early repression
PTET.51.1.G0740114	5601.47	-2.89424	0.459819	1.36594e-11	4.00471e-08	t	Early repression
PTET.51.1.G0520233	2030.04	-4.13587	0.66284	1.7266e-11	4.67272e-08	f	none
PTET.51.1.G5560064	1611.28	-2.94329	0.474325	2.32496e-11	5.84262e-08	t	Early repression
PTET.51.1.G1000066	1092.03	-3.6327	0.588023	2.61047e-11	6.12278e-08	f	none
PTET.51.1.G1400050	7228.33	-3.72217	0.60516	3.07899e-11	6.77032e-08	t	Early repression
PTET.51.1.G0600050	9545.73	-3.86213	0.632952	4.1499e-11	8.58834e-08	f	none
PTET.51.1.G1800029	345.99	-2.78789	0.456939	4.40912e-11	8.61786e-08	t	Late repression
PTET.51.1.G0600051	585.231	-4.7252	0.786194	6.7474e-11	1.21306e-07	t	Late induction
PTET.51.1.G2000005	426.994	-3.72468	0.618587	6.89594e-11	1.21306e-07	t	Late induction
PTET.51.1.G0890150	106.651	-3.01395	0.504857	1.00829e-10	1.68922e-07	f	none
PTET.51.1.G0270209	26805.5	-3.81197	0.641259	1.0846e-10	1.73448e-07	f	none
PTET.51.1.G0960041	2536.94	-3.57797	0.602607	1.14515e-10	1.75168e-07	f	none
PTET.51.1.G0010534	24457.8	-4.1309	0.698544	1.28379e-10	1.88193e-07	f	none
PTET.51.1.G0030244	2663.21	-2.8177	0.479296	1.71188e-10	2.40909e-07	t	Late repression
PTET.51.1.G1320083	1920.65	-3.37836	0.577283	1.92736e-10	2.60801e-07	f	none
PTET.51.1.G1700069	8058.66	-2.9691	0.512069	2.66897e-10	3.47777e-07	f	none
PTET.51.1.G0380048	2559.49	-3.9649	0.686191	2.91149e-10	3.65829e-07	t	Early peak
PTET.51.1.G1360012	10282.8	-2.63924	0.457556	3.29486e-10	3.99724e-07	t	Early repression
PTET.51.1.G0020038	27288.7	-3.53737	0.615269	3.50556e-10	4.07507e-07	t	Late repression
PTET.51.1.G0140323	5021.03	-2.36537	0.411511	3.59068e-10	4.07507e-07	t	Early repression
PTET.51.1.G0440067	4821.86	-3.54371	0.619756	3.90483e-10	4.29312e-07	f	none
PTET.51.1.G0570163	8013.62	-2.68122	0.471205	5.06415e-10	5.399e-07	t	Early repression
PTET.51.1.G0930076	9102.91	-2.14135	0.377309	5.94844e-10	6.15524e-07	t	Early repression
PTET.51.1.G0510092	2781.97	-2.59638	0.459461	6.64784e-10	6.68241e-07	t	Early repression
PTET.51.1.G0820124	5930.67	-3.52667	0.630949	8.25355e-10	8.06601e-07	f	none
PTET.51.1.G1490032	1183.17	-3.08864	0.551144	8.65745e-10	8.23206e-07	f	none
PTET.51.1.G0640022	6056.51	-2.97642	0.532194	8.98401e-10	8.31778e-07	t	Early repression
PTET.51.1.G0790220	19894.4	-3.99934	0.723107	1.19368e-09	1.07682e-06	f	none
PTET.51.1.G1700013	7405.98	-3.6939	0.668054	1.23066e-09	1.08242e-06	f	none
PTET.51.1.G0850026	3716.09	-3.13069	0.566022	1.26411e-09	1.08473e-06	t	Late induction
PTET.51.1.G0040044	1556.02	-2.52274	0.456256	1.31517e-09	1.10168e-06	t	Early repression
PTET.51.1.G1180048	4924.24	-2.63303	0.478673	1.55022e-09	1.26837e-06	t	Early repression
PTET.51.1.G1060141	2040.73	-3.01025	0.548507	1.61311e-09	1.28983e-06	t	Late repression
PTET.51.1.G0990081	4253.73	-2.74447	0.50299	1.97467e-09	1.44735e-06	f	none
PTET.51.1.G1150118	1638.18	-3.53649	0.648928	1.93648e-09	1.44735e-06	t	Early repression
PTET.51.1.G1380083	373.093	-2.72601	0.499539	1.96231e-09	1.44735e-06	t	Early repression
PTET.51.1.G1780081	1867.38	-2.9288	0.538945	1.88403e-09	1.44735e-06	t	Late peak
PTET.51.1.G0710122	4243.13	-3.93248	0.724821	2.17393e-09	1.56088e-06	f	none
PTET.51.1.G0220068	1497.6	-2.62721	0.482765	2.28367e-09	1.60688e-06	t	Early repression
PTET.51.1.G1130164	420.54	-2.86293	0.527908	2.35682e-09	1.62583e-06	t	Early repression
PTET.51.1.G1360128	2328.03	-2.6875	0.499244	2.94237e-09	1.99074e-06	t	Early repression
PTET.51.1.G1630045	548.008	-3.02032	0.562901	3.12733e-09	2.07596e-06	t	Late repression
PTET.51.1.G0590146	798.716	-2.74158	0.510544	3.21481e-09	2.09451e-06	f	none
PTET.51.1.G0080440	8519.58	-3.96717	0.741835	3.28242e-09	2.09967e-06	f	none
PTET.51.1.G0910019	405.833	-2.21074	0.412141	3.42554e-09	2.1521e-06	t	Late repression
PTET.51.1.G0450216	6196.92	-3.64187	0.684671	3.74956e-09	2.22907e-06	f	none
PTET.51.1.G0590189	875.831	-2.45874	0.460319	3.80149e-09	2.22907e-06	t	Early repression
PTET.51.1.G1040136	424.339	-3.44511	0.645858	3.66663e-09	2.22907e-06	f	none
PTET.51.1.G1150146	3659.45	-1.82581	0.340884	3.72643e-09	2.22907e-06	t	Early repression
PTET.51.1.G1410036	270.86	-3.20836	0.603593	4.14292e-09	2.38945e-06	f	none
PTET.51.1.G0570166	2598.58	-2.29694	0.431464	4.31006e-09	2.44575e-06	t	Late repression
PTET.51.1.G1530021	245.209	-2.75465	0.519467	4.56337e-09	2.54839e-06	f	none
PTET.51.1.G0120065	2493.32	-3.13574	0.592996	4.69953e-09	2.58342e-06	f	none
PTET.51.1.G0440082	18299.2	-3.48454	0.661942	5.42399e-09	2.9358e-06	f	none
PTET.51.1.G1000091	122.359	-2.92879	0.556163	5.58287e-09	2.97601e-06	t	Early repression
PTET.51.1.G1180110	9025.85	-1.87006	0.356758	6.01415e-09	3.15806e-06	t	Early repression
PTET.51.1.G1440120	781.799	-2.96594	0.564427	6.25685e-09	3.23718e-06	t	Early repression
PTET.51.1.G0660034	4339.49	-3.51169	0.671439	6.38938e-09	3.25784e-06	f	none
PTET.51.1.G0100010	48.6511	-4.39476	0.838088	6.88802e-09	3.41715e-06	f	none
PTET.51.1.G0920158	1216.93	-2.46971	0.472031	6.89608e-09	3.41715e-06	f	none
PTET.51.1.G1380123	240.871	-2.74579	0.52603	7.04968e-09	3.44475e-06	f	none
PTET.51.1.G0550214	724.592	-2.85303	0.549926	8.26998e-09	3.98568e-06	t	Early repression
PTET.51.1.G0790031	8001.53	-2.95675	0.572605	9.06505e-09	4.30982e-06	t	Early repression
PTET.51.1.G0200201	45619.5	-3.21007	0.620479	9.73983e-09	4.56889e-06	t	Late repression
PTET.51.1.G0720118	306.039	-2.6703	0.52136	1.24269e-08	5.75269e-06	t	Late repression
PTET.51.1.G1440018	3739.67	-2.76576	0.54267	1.32486e-08	6.05341e-06	f	none
PTET.51.1.G0930130	912.787	-2.88661	0.566619	1.37199e-08	6.18837e-06	t	Late repression
PTET.51.1.G0390010	397.128	-2.69546	0.531286	1.55303e-08	6.83194e-06	t	Early repression
PTET.51.1.G1070147	1387.24	-2.80027	0.551779	1.5639e-08	6.83194e-06	t	Late repression
PTET.51.1.G1550017	1489.99	-2.6401	0.521419	1.59235e-08	6.83194e-06	t	Late repression
PTET.51.1.G0210265	597.688	-1.98524	0.389944	1.61413e-08	6.84197e-06	t	Late repression
PTET.51.1.G0360200	8130.38	-3.03173	0.599923	1.67711e-08	7.02428e-06	f	none
PTET.51.1.G0680187	18333.7	-2.92955	0.58073	1.75803e-08	7.21825e-06	t	Late repression
PTET.51.1.G0990080	4169.19	-2.57727	0.511079	1.76445e-08	7.21825e-06	f	none
PTET.51.1.G1130165	127.952	-2.69959	0.536644	1.98544e-08	7.93771e-06	t	Early repression
PTET.51.1.G1670020	402.269	-2.65342	0.526631	1.98013e-08	7.93771e-06	t	Early repression
PTET.51.1.G0660182	1278.42	-2.99248	0.598219	2.16822e-08	8.57105e-06	f	none
PTET.51.1.G0290288	446.605	-2.90729	0.581495	2.21866e-08	8.67298e-06	f	none
PTET.51.1.G0050332	13593.5	-3.06745	0.615893	2.40749e-08	9.181e-06	f	none
PTET.51.1.G0060034	131.959	-2.49498	0.500421	2.4269e-08	9.181e-06	t	Late induction
PTET.51.1.G0180262	17119.2	-2.93293	0.588166	2.38188e-08	9.181e-06	f	none
PTET.51.1.G1630088	10848.5	-2.94301	0.590585	2.46612e-08	9.23012e-06	t	Late repression
PTET.51.1.G0040336	1787.56	-2.35439	0.473125	2.55834e-08	9.37578e-06	t	Early repression
PTET.51.1.G0970099	2282.86	-2.83171	0.569651	2.53715e-08	9.37578e-06	f	none
PTET.51.1.G0160357	4771.85	-2.77587	0.559521	2.7617e-08	1.00167e-05	f	none
PTET.51.1.G1110098	71.0821	-3.26931	0.661125	2.97805e-08	1.06912e-05	f	none
PTET.51.1.G1140113	1888.07	-2.45455	0.496629	3.0638e-08	1.0888e-05	t	Early repression
PTET.51.1.G0110362	15405.8	-1.80989	0.367037	3.46794e-08	1.22009e-05	t	Late repression
PTET.51.1.G0160347	3376.41	-2.70913	0.552141	3.61192e-08	1.25762e-05	f	none
PTET.51.1.G1190065	5953.41	-2.50174	0.508853	3.6461e-08	1.25762e-05	f	none
PTET.51.1.G0660086	9734.67	-3.02441	0.61799	3.74663e-08	1.27975e-05	t	Late repression
PTET.51.1.G1680007	1063.82	-2.77952	0.569242	4.04325e-08	1.36778e-05	f	none
PTET.51.1.G0060238	2749.77	-2.1175	0.433321	4.15794e-08	1.38004e-05	t	Late repression
PTET.51.1.G0650058	596.861	-1.82625	0.37309	4.13387e-08	1.38004e-05	t	Late induction
PTET.51.1.G0210095	9657.99	-3.0605	0.629893	4.42668e-08	1.4514e-05	f	none
PTET.51.1.G1500039	13597.4	-2.78731	0.573227	4.45545e-08	1.4514e-05	t	Late repression
PTET.51.1.G1010047	12257.6	-1.91943	0.393801	4.56729e-08	1.47419e-05	t	Early repression
PTET.51.1.G0320069	213.563	-2.49047	0.512702	4.69649e-08	1.50211e-05	f	none
PTET.51.1.G1460010	988.15	-2.63928	0.54688	5.41113e-08	1.71508e-05	f	none
PTET.51.1.G0520146	823.329	-2.50627	0.521949	6.02615e-08	1.89297e-05	t	Early repression
PTET.51.1.G0640240	9786.38	-3.07582	0.642361	6.243e-08	1.94373e-05	f	none
PTET.51.1.G1290146	2658.89	-2.45532	0.513782	6.97428e-08	2.15236e-05	t	Late repression
PTET.51.1.G5560017	1154.95	-3.3409	0.702153	7.08491e-08	2.16749e-05	f	none
PTET.51.1.G0020144	152.211	-3.05288	0.641103	7.31092e-08	2.18263e-05	t	Late induction
PTET.51.1.G0100106	12390.6	-2.6967	0.569095	7.38256e-08	2.18263e-05	t	Early repression
PTET.51.1.G0320151	6812.35	-3.10108	0.652277	7.36563e-08	2.18263e-05	f	none
PTET.51.1.G0890092	7425.52	-2.29411	0.481324	7.26386e-08	2.18263e-05	f	none
PTET.51.1.G0520234	3016.99	-2.56725	0.539933	7.47605e-08	2.19185e-05	f	none
PTET.51.1.G0340238	3967.46	-2.74363	0.579287	8.13862e-08	2.35697e-05	f	none
PTET.51.1.G1000141	1665.82	-2.71	0.571863	8.17324e-08	2.35697e-05	f	none
PTET.51.1.G0950145	99.922	-2.66709	0.563882	8.84049e-08	2.52867e-05	t	Late repression
PTET.51.1.G1100052	141.911	-2.51604	0.533052	9.10315e-08	2.57758e-05	t	Early repression
PTET.51.1.G1130118	556.076	-2.2723	0.480752	9.15803e-08	2.57758e-05	f	none
PTET.51.1.G1440019	2019.02	-2.66127	0.568581	1.07463e-07	3.00062e-05	f	none
PTET.51.1.G0740022	217.815	-2.14627	0.455467	1.09551e-07	3.03482e-05	f	none
PTET.51.1.G1180094	1027.84	-2.33842	0.499263	1.12178e-07	3.0595e-05	t	Early repression
PTET.51.1.G1830019	1832.77	-1.51712	0.322657	1.12181e-07	3.0595e-05	t	Late repression
PTET.51.1.G0350020	400.508	-2.36539	0.505656	1.13893e-07	3.08229e-05	t	Late repression
PTET.51.1.G0270270	716.447	-2.63865	0.565188	1.17047e-07	3.12884e-05	f	none
PTET.51.1.G0830055	930.777	-2.11195	0.450743	1.17391e-07	3.12884e-05	f	none
PTET.51.1.G0360123	590.843	-2.25508	0.483836	1.23987e-07	3.27979e-05	f	none
PTET.51.1.G0350153	1576.58	-2.9472	0.634744	1.25809e-07	3.30314e-05	t	Early repression
PTET.51.1.G0320047	610.903	-1.92198	0.411894	1.26823e-07	3.30509e-05	t	Late repression
PTET.51.1.G0300272	5515.54	-1.76901	0.380618	1.34898e-07	3.47931e-05	f	none
PTET.51.1.G0520183	1384.71	-2.65798	0.572548	1.35486e-07	3.47931e-05	f	none
PTET.51.1.G0180247	6781.85	-3.17109	0.688104	1.47369e-07	3.75705e-05	f	none
PTET.51.1.G1370015	1502.51	-2.04884	0.442937	1.51044e-07	3.79657e-05	t	Late repression
PTET.51.1.G1640034	389.192	-1.9979	0.431566	1.51077e-07	3.79657e-05	f	none
PTET.51.1.G0710121	2336.13	-2.63884	0.573898	1.64982e-07	4.11659e-05	f	none
PTET.51.1.G0170267	1399.19	-2.80205	0.6128	1.78782e-07	4.42951e-05	f	none
PTET.51.1.G0160274	2916.95	-2.6483	0.578803	1.80264e-07	4.435e-05	f	none
PTET.51.1.G0170259	2941	-2.32563	0.509544	1.94568e-07	4.73888e-05	t	Early repression
PTET.51.1.G0660183	2393.63	-2.28142	0.499569	1.95309e-07	4.73888e-05	f	none
PTET.51.1.G0480050	4950.24	-2.53713	0.556051	1.97552e-07	4.76047e-05	f	none
PTET.51.1.G0280038	4864.03	-2.67969	0.590716	2.00794e-07	4.80566e-05	t	Early repression
PTET.51.1.G1000081	871.614	-2.85715	0.628104	2.02732e-07	4.81928e-05	t	Late repression
PTET.51.1.G0080019	370.053	-2.23204	0.490712	2.09455e-07	4.86141e-05	f	none
PTET.51.1.G0210034	2635.05	-2.46529	0.540245	2.10032e-07	4.86141e-05	t	Early repression
PTET.51.1.G0470188	921.436	-2.75193	0.606006	2.0859e-07	4.86141e-05	t	Early repression
PTET.51.1.G0660075	10829.3	-2.86001	0.629777	2.05909e-07	4.86141e-05	f	none
PTET.51.1.G0170279	2611.96	-2.11775	0.465833	2.17528e-07	5.002e-05	f	none
PTET.51.1.G0720154	7441.82	-2.41299	0.533752	2.25888e-07	5.16052e-05	f	none
PTET.51.1.G0040411	1000.31	-2.36948	0.524315	2.40883e-07	5.46757e-05	t	Early repression
PTET.51.1.G0030341	2386.38	-2.06851	0.457973	2.49665e-07	5.63058e-05	t	Early repression
PTET.51.1.G1280106	3336.23	-2.02813	0.447364	2.53395e-07	5.6783e-05	t	Early repression
PTET.51.1.G0380098	788.756	-1.80777	0.400278	2.67648e-07	5.95974e-05	t	Early repression
PTET.51.1.G1270086	136.576	-2.47277	0.550915	2.72921e-07	6.03893e-05	t	Late repression
PTET.51.1.G0330227	19082.6	-3.01649	0.675589	2.86814e-07	6.17537e-05	t	Late induction
PTET.51.1.G0570036	275.816	-2.07877	0.463496	2.86582e-07	6.17537e-05	f	none
PTET.51.1.G0780170	289.209	-3.15402	0.705693	2.83108e-07	6.17537e-05	t	Early repression
PTET.51.1.G0950144	263.424	-1.74731	0.38846	2.87863e-07	6.17537e-05	t	Late repression
PTET.51.1.G1680047	397.371	-2.40882	0.53826	2.84305e-07	6.17537e-05	f	none
PTET.51.1.G1360111	123.865	-2.58818	0.578235	2.90031e-07	6.18417e-05	f	none
PTET.51.1.G1120147	826.132	-2.24531	0.502323	3.27628e-07	6.90217e-05	f	none
PTET.51.1.G0680102	591.073	-2.63954	0.594069	3.34552e-07	7.00608e-05	f	none
PTET.51.1.G0570010	204.435	-2.49373	0.562772	3.53781e-07	7.36492e-05	f	none
PTET.51.1.G0680081	845.512	-2.47598	0.559002	3.57732e-07	7.40337e-05	f	none
PTET.51.1.G1300013	1397.78	-2.20256	0.497016	3.64257e-07	7.49432e-05	f	none
PTET.51.1.G1600061	604.436	-2.60827	0.589748	3.70432e-07	7.57705e-05	t	Late induction
PTET.51.1.G0210309	931.677	-2.14953	0.485904	3.7693e-07	7.65699e-05	f	none
PTET.51.1.G0370189	1453.51	-2.69758	0.609838	3.78693e-07	7.65699e-05	f	none
PTET.51.1.G0210103	25152.7	-2.44522	0.554458	3.88465e-07	7.80969e-05	f	none
PTET.51.1.G0950167	284.877	-1.81945	0.412137	4.15084e-07	8.29744e-05	t	Early repression
PTET.51.1.G0600062	2438.32	-2.26427	0.514417	4.17748e-07	8.30351e-05	f	none
PTET.51.1.G0250081	382.014	-2.74518	0.626364	4.28681e-07	8.47296e-05	f	none
PTET.51.1.G0590039	17952.4	-2.21586	0.504513	4.32048e-07	8.4918e-05	t	Early repression
PTET.51.1.G0210308	415.557	-2.42071	0.55337	4.58048e-07	8.95281e-05	f	none
PTET.51.1.G1280048	492.727	-2.04848	0.466975	4.61564e-07	8.97169e-05	t	Late repression
PTET.51.1.G0540132	241.08	-2.74685	0.629989	4.78163e-07	9.24326e-05	f	none
PTET.51.1.G0500108	759.694	-2.51538	0.576542	4.84485e-07	9.3143e-05	t	Early repression
PTET.51.1.G0770206	363.431	-3.02704	0.697029	4.98717e-07	9.53579e-05	t	Late repression
PTET.51.1.G2050006	150.643	-3.04996	0.704672	5.1954e-07	9.88024e-05	t	Early repression
PTET.51.1.G0050400	751.609	-2.34931	0.541744	5.54008e-07	0.000104231	t	Late induction
PTET.51.1.G0610244	2328.53	-2.61153	0.60328	5.5232e-07	0.000104231	f	none
PTET.51.1.G1110032	378.099	-2.17708	0.502055	5.60306e-07	0.000104855	f	none
PTET.51.1.G0990079	1290.02	-2.08416	0.482488	6.11814e-07	0.000113888	f	none
PTET.51.1.G1440110	6365.54	-2.22352	0.515589	6.17588e-07	0.000114358	t	Early repression
PTET.51.1.G1420061	744.243	-2.28886	0.531854	6.25208e-07	0.000115163	t	Early repression
PTET.51.1.G0010366	1176.31	-2.11795	0.492593	6.69114e-07	0.000122253	t	Early repression
PTET.51.1.G1410117	153.868	-2.50469	0.584048	6.7065e-07	0.000122253	f	none
PTET.51.1.G0910058	838.235	-1.73389	0.402277	6.8036e-07	0.000123384	t	Late repression
PTET.51.1.G0690139	1044.68	-1.82258	0.425308	7.41326e-07	0.000133068	f	none
PTET.51.1.G1570094	1835.5	-1.89586	0.443072	7.48286e-07	0.000133636	t	Early repression
PTET.51.1.G1220085	1943.79	-2.34817	0.551118	7.64578e-07	0.000135856	f	none
PTET.51.1.G5560072	800.699	-2.22111	0.522511	8.13663e-07	0.000143851	f	none
PTET.51.1.G0160340	493.386	-1.84823	0.434397	8.41092e-07	0.000147574	f	none
PTET.51.1.G1090162	959.781	-1.7851	0.419636	8.4311e-07	0.000147574	t	Early repression
PTET.51.1.G0040265	346.039	-2.3475	0.557211	9.31246e-07	0.000162194	f	none
PTET.51.1.G1770006	316.704	-2.05913	0.488061	9.50704e-07	0.000164767	t	Early repression
PTET.51.1.G0870032	8833.85	-2.56133	0.609687	9.64541e-07	0.000166345	f	none
PTET.51.1.G0890036	203.946	-2.45603	0.585396	9.97838e-07	0.000171248	f	none
PTET.51.1.G0860086	166.523	-2.93019	0.7004	1.00897e-06	0.000172318	f	none
PTET.51.1.G1460114	247.441	-1.6855	0.401352	1.09408e-06	0.000185951	f	none
PTET.51.1.G0010464	158.358	-2.69663	0.648915	1.18472e-06	0.000198657	f	none
PTET.51.1.G1350061	213.901	-1.77708	0.42527	1.17834e-06	0.000198657	t	Early repression
PTET.51.1.G1420085	791.143	-2.17713	0.523537	1.18577e-06	0.000198657	f	none
PTET.51.1.G0800035	889.781	-2.1013	0.504608	1.19543e-06	0.000198985	f	none
PTET.51.1.G0950162	440.004	-1.92302	0.461292	1.19904e-06	0.000198985	t	Early repression
PTET.51.1.G1270028	75.3303	-2.70538	0.652973	1.21995e-06	0.000201503	f	none
PTET.51.1.G0490119	1368.63	-1.9826	0.477618	1.30377e-06	0.000213345	f	none
PTET.51.1.G1090076	44.3986	-2.64248	0.638836	1.36595e-06	0.000222486	f	none
PTET.51.1.G1020045	6995.54	-2.34403	0.565639	1.38975e-06	0.000225318	t	Early repression
PTET.51.1.G1660074	225.272	-1.89897	0.459764	1.41433e-06	0.000228252	f	none
PTET.51.1.G1660012	1069.28	-2.76008	0.673104	1.44941e-06	0.000232846	t	Early repression
PTET.51.1.G1410085	174.841	-2.66453	0.649965	1.46951e-06	0.000233939	f	none
PTET.51.1.G0320213	184.759	-2.19305	0.534609	1.55132e-06	0.000245408	t	Late repression
PTET.51.1.G1550005	465.138	-2.28406	0.558222	1.55551e-06	0.000245408	t	Early repression
PTET.51.1.G0530021	4378.88	-2.94837	0.724473	1.61563e-06	0.000253754	t	Late repression
PTET.51.1.G0200251	221.572	-2.07913	0.507855	1.632e-06	0.000255187	f	none
PTET.51.1.G0480203	999.968	-2.64768	0.650501	1.64671e-06	0.000255527	f	none
PTET.51.1.G0280134	777.747	-2.06076	0.503794	1.66358e-06	0.000256702	t	Early repression
PTET.51.1.G1700029	136.252	-2.27312	0.557595	1.70204e-06	0.000261489	f	none
PTET.51.1.G1310132	589.406	-1.85517	0.453743	1.73058e-06	0.000264719	t	Late repression
PTET.51.1.G1360018	244.478	-2.14717	0.528172	1.82062e-06	0.000277286	f	none
PTET.51.1.G1450089	1375.75	-1.45591	0.358078	1.90293e-06	0.000288572	t	Early repression
PTET.51.1.G1750044	28025.4	-2.24213	0.553716	1.92625e-06	0.000290855	t	Late repression
PTET.51.1.G0460188	14050.4	-2.30757	0.571356	1.95733e-06	0.000292951	f	none
PTET.51.1.G0710157	1376.48	-2.18835	0.541675	1.96511e-06	0.000292951	f	none
PTET.51.1.G2040001	306.614	-2.58974	0.642322	1.95588e-06	0.000292951	t	Late repression
PTET.51.1.G0330207	177.596	-2.13922	0.529501	2.01038e-06	0.000298435	f	none
PTET.51.1.G0990042	400.853	-2.56945	0.638365	2.02559e-06	0.000299421	f	none
PTET.51.1.G1650053	82.9445	-2.44577	0.606064	2.03404e-06	0.000299421	f	none
PTET.51.1.G0380091	12968	-2.09397	0.519048	2.04996e-06	0.000299771	f	none
PTET.51.1.G0890171	351.448	-2.17486	0.539517	2.06198e-06	0.000299771	f	none
PTET.51.1.G1050068	974.343	-2.23641	0.554726	2.05931e-06	0.000299771	t	Late repression
PTET.51.1.G1220033	1349.55	-2.02552	0.501803	2.09421e-06	0.000303204	f	none
PTET.51.1.G0200313	512.194	-1.99707	0.495415	2.10895e-06	0.000303452	t	Late repression
PTET.51.1.G0500073	8974.09	-2.09105	0.519671	2.11317e-06	0.000303452	t	Early repression
PTET.51.1.G1050163	893.846	-2.06086	0.511948	2.14876e-06	0.000307307	t	Late repression
PTET.51.1.G1060089	302.235	-2.23629	0.559323	2.32287e-06	0.000330863	f	none
PTET.51.1.G0690014	627.144	-1.97174	0.491345	2.35187e-06	0.000332303	t	Early repression
PTET.51.1.G5560080	236.282	-1.9934	0.498451	2.34629e-06	0.000332303	f	none
PTET.51.1.G0930153	5601.32	-1.39682	0.345112	2.36466e-06	0.000332774	t	Early repression
PTET.51.1.G0670033	10633.9	-2.92024	0.735758	2.39296e-06	0.000335415	f	none
PTET.51.1.G1490071	257.579	-2.10753	0.528426	2.47704e-06	0.000345822	t	Late repression
PTET.51.1.G0450271	1712.13	-1.89091	0.473582	2.5069e-06	0.000347863	f	none
PTET.51.1.G0610042	1025.22	-2.16978	0.544056	2.51143e-06	0.000347863	f	none
PTET.51.1.G1170148	8889.51	-1.90813	0.478259	2.53466e-06	0.000349704	f	none
PTET.51.1.G0550106	461.893	-1.97173	0.494605	2.61941e-06	0.000359984	f	none
PTET.51.1.G1100061	1445.8	-2.08967	0.526876	2.67146e-06	0.00036571	f	none
PTET.51.1.G0740086	215.641	-2.14408	0.540455	2.68304e-06	0.000365871	f	none
PTET.51.1.G0510159	1144.41	-1.93324	0.487671	2.72934e-06	0.000370748	f	none
PTET.51.1.G0310082	6280.13	-1.71147	0.429071	2.74285e-06	0.00037115	f	none
PTET.51.1.G0400049	7474.66	-2.47593	0.628046	2.83413e-06	0.00038066	t	Early repression
PTET.51.1.G1040099	834.112	-1.65614	0.417112	2.83477e-06	0.00038066	t	Early repression
PTET.51.1.G0580222	377.684	-2.84333	0.723003	2.85896e-06	0.000382449	t	Late repression
PTET.51.1.G0410089	3331.32	-2.09805	0.531535	2.9288e-06	0.000390307	f	none
PTET.51.1.G0560025	2276	-2.61565	0.665771	2.96604e-06	0.000393778	f	none
PTET.51.1.G0720194	466.209	-2.45384	0.625923	3.13157e-06	0.000414191	f	none
PTET.51.1.G1820010	6567.89	-1.68311	0.423376	3.1651e-06	0.000417059	f	none
PTET.51.1.G1610033	515.359	-2.25995	0.577124	3.27589e-06	0.000430046	t	Late repression
PTET.51.1.G0910067	1074.15	-1.63509	0.414884	3.32018e-06	0.00043424	t	Early repression
PTET.51.1.G0430055	12669.6	-2.10087	0.537784	3.43133e-06	0.000447115	f	none
PTET.51.1.G0870097	5404.46	-2.05065	0.525036	3.48457e-06	0.000452377	t	Early repression
PTET.51.1.G1350119	163.432	-1.85451	0.473875	3.52421e-06	0.000455841	f	none
PTET.51.1.G1230078	476.653	-1.97939	0.506964	3.53841e-06	0.000456002	f	none
PTET.51.1.G1360006	527.123	-1.49101	0.380235	3.60356e-06	0.000462703	t	Early repression
PTET.51.1.G1250118	4068.09	-1.92836	0.495996	3.79412e-06	0.000485398	t	Early repression
PTET.51.1.G0410256	447.19	-1.79977	0.462668	3.81997e-06	0.000485801	t	Late repression
PTET.51.1.G0670068	500.16	-1.90475	0.489929	3.82488e-06	0.000485801	f	none
PTET.51.1.G0040332	4366.23	-1.65745	0.427458	4.00696e-06	0.000507097	t	Early repression
PTET.51.1.G0450049	891.639	-2.05472	0.53073	4.05838e-06	0.000509936	f	none
PTET.51.1.G0800126	3466.78	-1.59865	0.411492	4.04481e-06	0.000509936	t	Early repression
PTET.51.1.G1650079	13669.6	-1.92404	0.497194	4.07415e-06	0.000510096	t	Late repression
PTET.51.1.G0010496	1087.29	-1.95903	0.50732	4.23132e-06	0.000526029	t	Early repression
PTET.51.1.G0390178	1082.87	-2.00606	0.520377	4.27415e-06	0.000529483	t	Late induction
PTET.51.1.G0450180	2161.78	-2.00986	0.522033	4.35171e-06	0.0005372	t	Early repression
PTET.51.1.G0280127	271.805	-2.35505	0.614046	4.45602e-06	0.000548153	t	Late repression
PTET.51.1.G1460101	111.733	-1.99094	0.518111	4.59052e-06	0.000562731	t	Intermediate peak
PTET.51.1.G0360191	30520.3	-1.96731	0.513469	4.69497e-06	0.000571551	f	none
PTET.51.1.G0320140	2870.87	-2.01069	0.526076	4.90249e-06	0.000592713	t	Late repression
PTET.51.1.G1420030	844.727	-1.72514	0.450253	4.90142e-06	0.000592713	f	none
PTET.51.1.G0210081	147.498	-2.38849	0.627336	4.93645e-06	0.000592744	f	none
PTET.51.1.G0520071	2192.96	-2.34438	0.615813	4.93229e-06	0.000592744	f	none
PTET.51.1.G0490151	481.812	-1.69765	0.443945	5.07628e-06	0.000607462	t	Early repression
PTET.51.1.G0160048	5977.29	-1.88795	0.495136	5.12993e-06	0.0006118	f	none
PTET.51.1.G0310285	1226.39	-1.30405	0.33886	5.14818e-06	0.000611903	t	Late repression
PTET.51.1.G1110146	239.827	-2.05473	0.538769	5.21883e-06	0.000618212	f	none
PTET.51.1.G0720160	3978.03	-2.37798	0.627982	5.34171e-06	0.00062644	t	Late induction
PTET.51.1.G1180085	118.78	-2.01711	0.530539	5.31323e-06	0.00062644	t	Intermediate peak
PTET.51.1.G1750039	463.084	-2.03707	0.536046	5.33811e-06	0.00062644	t	Early repression
PTET.51.1.G0450217	3020.72	-2.27325	0.602058	5.42431e-06	0.000634013	f	none
PTET.51.1.G0760052	931.676	-2.84218	0.755757	5.48229e-06	0.000638669	f	none
PTET.51.1.G0220368	2745.66	-1.79035	0.471996	5.62017e-06	0.000652571	t	Early repression
PTET.51.1.G0050064	243.65	-2.63369	0.700683	5.75896e-06	0.00066213	f	none
PTET.51.1.G0130121	21519.8	-2.36342	0.627561	5.75123e-06	0.00066213	f	none
PTET.51.1.G1680043	56.171	-2.2438	0.591934	5.73667e-06	0.00066213	f	none
PTET.51.1.G1130162	796.995	-1.71022	0.452173	5.94304e-06	0.000681069	f	none
PTET.51.1.G0040268	714.192	-1.92695	0.510831	6.01059e-06	0.000682544	t	Early repression
PTET.51.1.G0100011	302.934	-2.51013	0.669105	6.01412e-06	0.000682544	f	none
PTET.51.1.G0950143	378.153	-1.9327	0.511636	5.9883e-06	0.000682544	t	Late repression
PTET.51.1.G1520089	278.227	-1.8373	0.48689	6.04886e-06	0.00068428	t	Early repression
PTET.51.1.G0360202	984.358	-1.67689	0.443841	6.07474e-06	0.000685005	f	none
PTET.51.1.G1010169	8306.27	-2.23966	0.597915	6.26213e-06	0.000701638	f	none
PTET.51.1.G1120149	10858.6	-2.15722	0.575103	6.24922e-06	0.000701638	t	Late repression
PTET.51.1.G1480152	331.151	-2.71552	0.727912	6.34715e-06	0.000708906	f	none
PTET.51.1.G1260140	718.454	-1.50247	0.397999	6.42129e-06	0.000714917	f	none
PTET.51.1.G0370162	636.144	-2.29603	0.614653	6.55847e-06	0.000727887	f	none
PTET.51.1.G1590066	1757.64	-1.82998	0.488678	6.6676e-06	0.000737671	f	none
PTET.51.1.G1030096	709.787	-1.84894	0.494701	6.89345e-06	0.000759075	t	Late repression
PTET.51.1.G1530004	102.992	-1.78161	0.475743	6.92579e-06	0.000759075	f	none
PTET.51.1.G1600060	2131.69	-2.32221	0.624492	6.92382e-06	0.000759075	t	Late induction
PTET.51.1.G1000034	436.711	-2.1386	0.575166	7.15669e-06	0.000781947	t	Late induction
PTET.51.1.G0230302	300.809	-2.2922	0.617944	7.23473e-06	0.000788026	f	none
PTET.51.1.G1190130	8860.74	-2.5295	0.684369	7.39834e-06	0.00080336	t	Late repression
PTET.51.1.G0480047	332.478	-1.91454	0.515094	7.47271e-06	0.000808938	f	none
PTET.51.1.G0670236	5316.27	-1.97819	0.533079	8.0422e-06	0.000867916	t	Late repression
PTET.51.1.G0670042	30304	-2.50645	0.682876	8.07657e-06	0.00086896	f	none
PTET.51.1.G0230178	3120.42	-2.31889	0.631166	8.12346e-06	0.000869914	t	Early repression
PTET.51.1.G0880068	5802.56	-1.8809	0.51197	8.4686e-06	0.000900492	f	none
PTET.51.1.G1500118	205.68	-2.02347	0.55001	8.47203e-06	0.000900492	t	Late repression
PTET.51.1.G1520099	144.737	-2.46001	0.671908	8.52057e-06	0.000902924	f	none
PTET.51.1.G1670021	146.98	-2.24606	0.612939	8.70521e-06	0.00091972	f	none
PTET.51.1.G1530071	110.823	-2.0327	0.55455	8.94895e-06	0.00094264	t	Early peak
PTET.51.1.G0970178	1796.8	-2.23752	0.61431	9.46609e-06	0.000994137	f	none
PTET.51.1.G0180316	54.4498	-2.2232	0.607174	9.50249e-06	0.00099499	f	none
PTET.51.1.G0030393	921.12	-2.34093	0.645849	9.92409e-06	0.00103517	t	Early peak
PTET.51.1.G0920071	847.297	-1.70058	0.465545	9.94506e-06	0.00103517	t	Early repression
PTET.51.1.G0710027	863.46	-1.67017	0.4575	9.97697e-06	0.00103543	t	Late repression
PTET.51.1.G0100251	786.843	-1.73523	0.476275	1.01199e-05	0.00104717	t	Late repression
PTET.51.1.G0050065	3381.02	-2.20751	0.610053	1.02612e-05	0.00105756	t	Early repression
PTET.51.1.G0740199	926.552	-1.62957	0.447435	1.02958e-05	0.00105756	t	Early repression
PTET.51.1.G0840173	4291.25	-1.74361	0.479363	1.03105e-05	0.00105756	f	none
PTET.51.1.G1120102	5052.28	-2.01057	0.556193	1.06754e-05	0.0010918	f	none
PTET.51.1.G5560063	803.025	-2.54852	0.709135	1.07635e-05	0.00109763	t	Early repression
PTET.51.1.G1440118	64.7112	-2.32566	0.644589	1.08221e-05	0.00110041	f	none
PTET.51.1.G0100009	1943.48	-1.95916	0.542279	1.08784e-05	0.00110295	f	none
PTET.51.1.G0920060	129.238	-1.80581	0.499006	1.09908e-05	0.00111114	t	Late repression
PTET.51.1.G0810136	174.345	-2.0304	0.56343	1.11053e-05	0.00111951	f	none
PTET.51.1.G1720048	59.3006	-2.45833	0.68505	1.13612e-05	0.00114202	f	none
PTET.51.1.G0010025	524.509	-1.68176	0.46592	1.15674e-05	0.0011491	f	none
PTET.51.1.G0090235	310.04	-2.11213	0.589724	1.14878e-05	0.0011491	f	none
PTET.51.1.G0170195	339.83	-1.48283	0.409561	1.15697e-05	0.0011491	t	Late repression
PTET.51.1.G1170119	1644.16	-1.93135	0.536915	1.1547e-05	0.0011491	t	Early repression
PTET.51.1.G0680159	363.764	-1.95595	0.544228	1.1738e-05	0.00116002	t	Intermediate peak
PTET.51.1.G0490120	568.301	-1.472	0.40678	1.17729e-05	0.00116021	t	Late repression
PTET.51.1.G0650073	36.935	-2.26631	0.629846	1.18305e-05	0.00116151	f	none
PTET.51.1.G1340051	2207.92	-1.89719	0.528184	1.18521e-05	0.00116151	f	none
PTET.51.1.G0630160	7280.36	-2.13431	0.596077	1.18927e-05	0.00116225	f	none
PTET.51.1.G0560027	6564.25	-1.7855	0.497308	1.20305e-05	0.00117246	f	none
PTET.51.1.G0960113	4011.61	-1.93109	0.539392	1.2413e-05	0.00120307	f	none
PTET.51.1.G1570008	295.357	-1.7971	0.501374	1.23931e-05	0.00120307	t	Late repression
PTET.51.1.G1340089	136.849	-2.17545	0.609479	1.24549e-05	0.00120381	f	none
PTET.51.1.G1660092	177.769	-1.7775	0.497973	1.29745e-05	0.0012506	f	none
PTET.51.1.G0570202	312.603	-1.79078	0.499865	1.30692e-05	0.00125628	f	none
PTET.51.1.G0400234	295.387	-1.55578	0.434809	1.32486e-05	0.00126318	t	Early repression
PTET.51.1.G0870119	700.871	-1.54872	0.432251	1.32113e-05	0.00126318	t	Late repression
PTET.51.1.G1730070	1156.78	-2.04743	0.575307	1.32379e-05	0.00126318	t	Late repression
PTET.51.1.G0190107	440.675	-1.64095	0.459275	1.33773e-05	0.001272	t	Late repression
PTET.51.1.G0150259	6702.15	-1.72271	0.485012	1.37046e-05	0.00129961	f	none
PTET.51.1.G1670112	325.504	-1.88348	0.529681	1.38032e-05	0.00130544	f	none
PTET.51.1.G0650081	26048.9	-1.75777	0.494727	1.38788e-05	0.00130558	f	none
PTET.51.1.G1680038	1426.95	-1.67322	0.469915	1.38478e-05	0.00130558	t	Early repression
PTET.51.1.G0170090	670.061	-1.60845	0.452522	1.40144e-05	0.00131481	f	none
PTET.51.1.G1180147	1123.43	-2.05426	0.58184	1.44004e-05	0.00134386	t	Early repression
PTET.51.1.G1230147	9236.14	-1.88506	0.535041	1.48755e-05	0.00138087	f	none
PTET.51.1.G0320296	2600.29	-1.87531	0.533422	1.50087e-05	0.00138615	t	Late repression
PTET.51.1.G1040088	470.961	-1.65378	0.467341	1.50112e-05	0.00138615	f	none
PTET.51.1.G0740088	451.698	-1.79083	0.507237	1.51231e-05	0.00138919	t	Early repression
PTET.51.1.G1800036	4661.61	-1.84789	0.52355	1.51012e-05	0.00138919	t	Late repression
PTET.51.1.G0830028	143.407	-1.72258	0.48773	1.52521e-05	0.00139422	f	none
PTET.51.1.G1500013	178.529	-1.52802	0.431052	1.5287e-05	0.00139422	f	none
PTET.51.1.G1830020	2289.05	-1.26445	0.354517	1.52968e-05	0.00139422	t	Late repression
PTET.51.1.G1390022	70.0463	-2.25389	0.641454	1.56084e-05	0.00141895	t	Late repression
PTET.51.1.G1340158	642.532	-1.74636	0.496328	1.58876e-05	0.00144061	f	none
PTET.51.1.G1020092	126.167	-2.08749	0.597376	1.61526e-05	0.00146088	f	none
PTET.51.1.G0520153	11928.3	-1.76868	0.504272	1.62653e-05	0.0014673	f	none
PTET.51.1.G0540224	672.412	-1.90594	0.544774	1.67695e-05	0.00150891	f	none
PTET.51.1.G1130048	206.965	-2.62256	0.755704	1.69788e-05	0.00152385	f	none
PTET.51.1.G0680098	207.025	-2.16529	0.622295	1.7287e-05	0.00154756	t	Late repression
PTET.51.1.G0610150	2342.91	-1.44041	0.411683	1.74209e-05	0.00155559	t	Late repression
PTET.51.1.G0450047	465.047	-1.69806	0.486124	1.75558e-05	0.00156367	f	none
PTET.51.1.G0570045	306.306	-1.86595	0.535611	1.77931e-05	0.0015808	t	Late repression
PTET.51.1.G0430034	7991.07	-1.65773	0.477531	1.8973e-05	0.00168138	t	Early repression
PTET.51.1.G1070035	876.616	-2.19178	0.63623	1.91851e-05	0.0016959	f	none
PTET.51.1.G1540053	2069.32	-1.48068	0.424483	1.96487e-05	0.00173253	t	Early repression
PTET.51.1.G0960044	265.434	-2.01903	0.586215	1.98793e-05	0.00174849	f	none
PTET.51.1.G0470037	75.2774	-1.77286	0.513129	2.02297e-05	0.00177045	f	none
PTET.51.1.G1680102	590.232	-1.72504	0.50115	2.07328e-05	0.00180998	t	Intermediate peak
PTET.51.1.G0250236	5041.8	-1.56601	0.454171	2.10486e-05	0.00182848	f	none
PTET.51.1.G0370282	335.026	-1.87803	0.547029	2.1044e-05	0.00182848	f	none
PTET.51.1.G0400142	1413.08	-1.37453	0.397561	2.14482e-05	0.00185403	t	Late repression
PTET.51.1.G0470189	117.022	-1.78588	0.519706	2.13961e-05	0.00185403	t	Late repression
PTET.51.1.G1580061	109.028	-1.86518	0.543497	2.17864e-05	0.00187865	t	Late induction
PTET.51.1.G0300177	2523.21	-1.72633	0.5043	2.18943e-05	0.00188334	f	none
PTET.51.1.G1670080	186.923	-2.01046	0.589893	2.25107e-05	0.00193164	t	Late induction
PTET.51.1.G0050103	4919.04	-1.87204	0.548828	2.26268e-05	0.00193568	f	none
PTET.51.1.G0700060	1202.49	-1.77705	0.520088	2.26678e-05	0.00193568	t	Late repression
PTET.51.1.G0910060	74.6623	-1.63585	0.477028	2.27525e-05	0.0019382	t	Late repression
PTET.51.1.G1320121	4093.33	-1.38972	0.405369	2.35756e-05	0.00200347	t	Early repression
PTET.51.1.G1290023	151.348	-1.48855	0.434824	2.38362e-05	0.00202074	f	none
PTET.51.1.G0100310	1455.72	-1.47253	0.430817	2.41907e-05	0.00204095	t	Late repression
PTET.51.1.G1320125	3534.45	-1.69702	0.498967	2.41898e-05	0.00204095	t	Late repression
PTET.51.1.G1520105	23124	-1.71401	0.505767	2.42597e-05	0.00204188	f	none
PTET.51.1.G0290108	2849.34	-1.95932	0.578718	2.46609e-05	0.00207069	f	none
PTET.51.1.G1800037	3575	-1.71597	0.508419	2.53983e-05	0.00212753	t	Early repression
PTET.51.1.G0390214	200.951	-1.84779	0.547785	2.59473e-05	0.00216836	f	none
PTET.51.1.G0030195	68.9722	-1.96778	0.584038	2.62422e-05	0.00217748	f	none
PTET.51.1.G0210173	404.12	-1.65577	0.489843	2.61613e-05	0.00217748	t	Early repression
PTET.51.1.G1090098	775.125	-1.55648	0.45992	2.62266e-05	0.00217748	t	Early repression
PTET.51.1.G0360166	9505.04	-2.036	0.606547	2.64877e-05	0.00219268	f	none
PTET.51.1.G0360256	6807.76	-1.31688	0.388148	2.72014e-05	0.0022437	t	Early repression
PTET.51.1.G0640146	1379.07	-1.29582	0.381387	2.72315e-05	0.0022437	f	none
PTET.51.1.G0070441	654.806	-2.44315	0.733187	2.74461e-05	0.00225084	f	none
PTET.51.1.G0600125	11429.2	-1.7469	0.519807	2.74392e-05	0.00225084	f	none
PTET.51.1.G1780045	1332.24	-1.56726	0.46472	2.76479e-05	0.00226211	f	none
PTET.51.1.G1110145	1432.53	-2.14468	0.642814	2.80975e-05	0.00229356	f	none
PTET.51.1.G0770173	26474.4	-2.25364	0.677535	2.83358e-05	0.00230766	t	Late induction
PTET.51.1.G0460042	609.865	-1.77159	0.530239	2.85444e-05	0.00231928	t	Early repression
PTET.51.1.G0040156	832.499	-1.50724	0.449706	2.9971e-05	0.00242959	t	Early repression
PTET.51.1.G1190144	386.786	-1.76983	0.530868	3.01039e-05	0.00243475	f	none
PTET.51.1.G1470069	832.292	-1.5689	0.469764	3.03645e-05	0.0024502	t	Early repression
PTET.51.1.G0330176	2586.07	-1.34367	0.403424	3.08652e-05	0.0024849	t	Early repression
PTET.51.1.G0200184	704.936	-1.66408	0.499413	3.10409e-05	0.00248765	t	Late repression
PTET.51.1.G1410037	1020.35	-2.42333	0.735478	3.09762e-05	0.00248765	t	Late repression
PTET.51.1.G1520051	224.041	-1.97888	0.596413	3.15244e-05	0.00252066	t	Late induction
PTET.51.1.G0680157	174.522	-1.6271	0.489543	3.22334e-05	0.00257151	f	none
PTET.51.1.G0330205	190.054	-1.9641	0.595833	3.32077e-05	0.00264324	f	none
PTET.51.1.G1220039	350.708	-2.1804	0.663826	3.33645e-05	0.00264973	t	Late repression
PTET.51.1.G0970179	1969.5	-1.93634	0.588255	3.37252e-05	0.00267234	f	none
PTET.51.1.G0520222	3202.98	-1.90606	0.579111	3.39359e-05	0.00268299	f	none
PTET.51.1.G0360045	1193.7	-1.77741	0.54005	3.47168e-05	0.00273858	f	none
PTET.51.1.G0040102	745.658	-1.83196	0.557557	3.51339e-05	0.00276528	t	Late induction
PTET.51.1.G0840021	268.929	-1.72721	0.526649	3.63441e-05	0.00285415	t	Late repression
PTET.51.1.G0410224	5229.6	-1.59353	0.492326	3.70813e-05	0.00290555	t	Early repression
PTET.51.1.G1590044	131.992	-1.64625	0.501982	3.75822e-05	0.00293826	t	Early repression
PTET.51.1.G0010418	76.5869	-2.1174	0.650084	3.8358e-05	0.00299226	t	Late repression
PTET.51.1.G0340171	3724.66	-1.23232	0.373798	3.87787e-05	0.00301839	t	Early repression
PTET.51.1.G1320035	153.288	-1.59351	0.485565	3.91383e-05	0.00303965	f	none
PTET.51.1.G0630039	3829.84	-1.96184	0.605362	3.9536e-05	0.00306378	f	none
PTET.51.1.G0410027	1267.38	-1.67788	0.514815	3.97155e-05	0.00307092	f	none
PTET.51.1.G0280279	889.287	-1.39764	0.427065	3.99227e-05	0.00308018	t	Early repression
PTET.51.1.G0130395	510.502	-1.66959	0.512603	4.04289e-05	0.00311241	t	Intermediate peak
PTET.51.1.G0230199	1399.29	-1.76214	0.543063	4.05902e-05	0.003118	f	none
PTET.51.1.G0920014	367.498	-1.44385	0.443222	4.10178e-05	0.00313715	t	Early repression
PTET.51.1.G1720026	954.037	-1.44382	0.442024	4.09628e-05	0.00313715	f	none
PTET.51.1.G1300119	15424.9	-1.55863	0.479423	4.13037e-05	0.00315216	t	Early repression
PTET.51.1.G0310286	492.88	-1.18661	0.361261	4.15047e-05	0.00316064	t	Late repression
PTET.51.1.G1620082	1485.51	-1.77211	0.547621	4.17257e-05	0.00317061	t	Late repression
PTET.51.1.G0420265	241.539	-1.76582	0.546076	4.19563e-05	0.00317747	f	none
PTET.51.1.G1250151	57.3276	-2.03843	0.629374	4.19966e-05	0.00317747	t	Late induction
PTET.51.1.G0480186	1744.88	-1.41523	0.435051	4.27902e-05	0.00321	f	none
PTET.51.1.G0860196	189.844	-1.71985	0.531849	4.26856e-05	0.00321	f	none
PTET.51.1.G1470141	7755.92	-1.8694	0.571562	4.27915e-05	0.00321	f	none
PTET.51.1.G0590243	151.558	-1.3742	0.422822	4.38629e-05	0.00328337	f	none
PTET.51.1.G0070376	21564.2	-1.20437	0.369294	4.39881e-05	0.00328575	t	Late repression
PTET.51.1.G0140347	182.205	-1.82035	0.565756	4.42908e-05	0.00328742	f	none
PTET.51.1.G0310135	2508.93	-1.48774	0.461369	4.4225e-05	0.00328742	f	none
PTET.51.1.G0410040	47.6945	-2.0786	0.645377	4.41938e-05	0.00328742	t	Late induction
PTET.51.1.G0660082	207.584	-2.27557	0.712267	4.44186e-05	0.00328997	f	none
PTET.51.1.G0900034	13025	-2.29605	0.717872	4.49702e-05	0.00332383	t	Late induction
PTET.51.1.G0350298	1475.01	-1.78017	0.556231	4.64327e-05	0.00342473	t	Late repression
PTET.51.1.G2560001	111.765	-2.10323	0.65842	4.67161e-05	0.00343842	t	Early repression
PTET.51.1.G0630045	190.751	-1.428	0.442656	4.68312e-05	0.0034397	f	none
PTET.51.1.G0910007	643.007	-1.48024	0.461283	4.69407e-05	0.00344056	f	none
PTET.51.1.G1390127	87.1043	-1.89158	0.593038	4.8317e-05	0.00353407	f	none
PTET.51.1.G0340226	1360.25	-2.01171	0.632799	4.86108e-05	0.00354151	t	Early peak
PTET.51.1.G1420050	165.074	-2.13198	0.671618	4.86201e-05	0.00354151	t	Late induction
PTET.51.1.G1080114	14020.8	-1.52884	0.477112	4.92456e-05	0.00357967	f	none
PTET.51.1.G0680125	1007.68	-1.33065	0.416305	4.97956e-05	0.00361218	t	Late repression
PTET.51.1.G0230128	10721.4	-1.4914	0.466554	5.01436e-05	0.00362994	t	Early repression
PTET.51.1.G1680062	19586.4	-1.50002	0.469553	5.0335e-05	0.00363632	t	Early repression
PTET.51.1.G1220083	2012.67	-1.56848	0.492296	5.11421e-05	0.00368705	t	Early repression
PTET.51.1.G0090386	5277.46	-1.7924	0.566516	5.18152e-05	0.00372794	f	none
PTET.51.1.G1330099	13697.3	-1.35112	0.420538	5.23268e-05	0.00374997	f	none
PTET.51.1.G5560052	68.2642	-1.85856	0.585401	5.23346e-05	0.00374997	f	none
PTET.51.1.G1000055	853.585	-1.57255	0.496042	5.3399e-05	0.003803	f	none
PTET.51.1.G1160134	847.381	-1.47532	0.462658	5.33439e-05	0.003803	f	none
PTET.51.1.G1440105	15261	-1.78804	0.56522	5.33546e-05	0.003803	f	none
PTET.51.1.G1250160	4945.69	-1.46129	0.466093	5.47115e-05	0.00388861	t	Early repression
PTET.51.1.G0260283	342.973	-1.37539	0.432384	5.52403e-05	0.00391827	f	none
PTET.51.1.G0600183	355.491	-1.89227	0.603791	5.70115e-05	0.00403577	f	none
PTET.51.1.G0550184	143.023	-1.98988	0.636012	5.72951e-05	0.0040477	f	none
PTET.51.1.G0970057	11286.4	-2.03597	0.652966	5.78905e-05	0.00408157	t	Early repression
PTET.51.1.G0740047	2243.04	-1.42509	0.451151	5.8252e-05	0.00409884	t	Early repression
PTET.51.1.G0830166	112.657	-2.00293	0.641222	5.90783e-05	0.00414869	f	none
PTET.51.1.G0820203	438.19	-1.47241	0.470465	6.31984e-05	0.0044116	f	none
PTET.51.1.G1500056	145.934	-1.4963	0.477714	6.3083e-05	0.0044116	t	Early repression
PTET.51.1.G0560243	1035.94	-1.57648	0.505613	6.3401e-05	0.00441698	t	Early repression
PTET.51.1.G0440074	5495.28	-2.10537	0.682686	6.36767e-05	0.00442742	f	none
PTET.51.1.G0760168	154.346	-1.8454	0.597448	6.57517e-05	0.00456267	f	none
PTET.51.1.G0420236	187.365	-1.34377	0.430167	6.71524e-05	0.00465037	t	Late repression
PTET.51.1.G1910018	130.173	-2.31655	0.758109	6.72797e-05	0.00465037	f	none
PTET.51.1.G1170142	1378.2	-1.42074	0.457499	6.8481e-05	0.00472411	t	Late repression
PTET.51.1.G0270181	1567.44	-1.28187	0.411342	6.92591e-05	0.00476844	f	none
PTET.51.1.G0540249	158.925	-1.80517	0.586983	6.97051e-05	0.00478937	f	none
PTET.51.1.G0590244	975.377	-1.46727	0.473746	6.98354e-05	0.00478937	f	none
PTET.51.1.G1520022	923.414	-1.21651	0.389915	7.00291e-05	0.00479332	t	Early repression
PTET.51.1.G0270067	1206.08	-1.74367	0.566715	7.13512e-05	0.00487175	t	Intermediate peak
PTET.51.1.G0870168	149.563	-1.98191	0.648268	7.14798e-05	0.00487175	f	none
PTET.51.1.G1520065	192.49	-1.77068	0.577304	7.15904e-05	0.00487175	f	none
PTET.51.1.G1470089	4868.96	-1.63766	0.532753	7.17637e-05	0.00487411	t	Early repression
PTET.51.1.G0830069	347.518	-1.73823	0.56601	7.20825e-05	0.00488633	t	Late induction
PTET.51.1.G0090042	55.4935	-2.0217	0.660323	7.23793e-05	0.00489701	f	none
PTET.51.1.G0530205	1604.32	-1.47133	0.477339	7.25515e-05	0.00489924	t	Early repression
PTET.51.1.G0510193	441.428	-1.31998	0.426608	7.44791e-05	0.00501978	t	Early repression
PTET.51.1.G1220095	4543.4	-1.77094	0.580167	7.46817e-05	0.00502381	t	Early repression
PTET.51.1.G0060117	563.393	-1.79215	0.58388	7.52492e-05	0.00505233	t	Early repression
PTET.51.1.G0880155	1884.34	-1.72829	0.567328	7.66912e-05	0.00513665	t	Early repression
PTET.51.1.G1020158	138.973	-2.04849	0.676081	7.67971e-05	0.00513665	t	Late induction
PTET.51.1.G1000024	3163.33	-1.9198	0.635013	7.99832e-05	0.00533406	t	Early peak
PTET.51.1.G1260097	65.5296	-2.08735	0.692352	8.00519e-05	0.00533406	f	none
PTET.51.1.G1440021	117.041	-1.61203	0.53047	8.19894e-05	0.00545284	f	none
PTET.51.1.G0020470	8903.61	-1.9467	0.64707	8.24516e-05	0.00547323	f	none
PTET.51.1.G0830027	733.656	-1.5408	0.507947	8.36699e-05	0.00552468	f	none
PTET.51.1.G0890187	3401.7	-1.92215	0.635676	8.38548e-05	0.00552468	f	none
PTET.51.1.G1070162	1121.98	-1.66148	0.548811	8.35296e-05	0.00552468	t	Early repression
PTET.51.1.G1200050	99.1067	-1.64055	0.541543	8.37031e-05	0.00552468	f	none
PTET.51.1.G0180024	481.864	-1.38432	0.454858	8.50704e-05	0.00559322	t	Late repression
PTET.51.1.G0480220	452.041	-1.71069	0.566757	8.5213e-05	0.00559322	t	Late repression
PTET.51.1.G0890151	2257.26	-2.20491	0.738492	8.53865e-05	0.00559417	t	Late repression
PTET.51.1.G0740177	4949.51	-1.82207	0.607585	8.73125e-05	0.00570972	t	Early peak
PTET.51.1.G1070070	236.704	-1.57509	0.522799	8.88122e-05	0.00579701	f	none
PTET.51.1.G1190122	7075.56	-1.3787	0.455888	8.9392e-05	0.00580938	t	Early repression
PTET.51.1.G1430055	241.261	-1.48292	0.491738	8.93303e-05	0.00580938	t	Early repression
PTET.51.1.G0050037	1591.75	-1.42967	0.477311	9.09953e-05	0.00589576	t	Late repression
PTET.51.1.G1020170	229.356	-1.15703	0.380947	9.39972e-05	0.00607906	f	none
PTET.51.1.G0400263	114.61	-1.83118	0.615656	9.56419e-05	0.00617408	t	Late repression
PTET.51.1.G0470050	321.123	-1.67254	0.561592	9.61979e-05	0.00619113	t	Early repression
PTET.51.1.G0640151	227.874	-1.87394	0.632218	9.62579e-05	0.00619113	f	none
PTET.51.1.G1310080	672.078	-1.58272	0.532375	9.64441e-05	0.00619178	t	Early repression
PTET.51.1.G0540187	7925.47	-1.52312	0.514797	9.90916e-05	0.00633862	f	none
PTET.51.1.G1660015	95.0953	-1.82407	0.615158	9.89777e-05	0.00633862	f	none
PTET.51.1.G0740054	555.265	-1.76311	0.595397	0.00010028	0.00640298	f	none
PTET.51.1.G0470035	614.14	-1.34177	0.450215	0.000101735	0.00643749	t	Late repression
PTET.51.1.G0960169	179.126	-1.73619	0.58719	0.000101352	0.00643749	t	Late repression
PTET.51.1.G1250081	305.631	-1.74137	0.589187	0.000101024	0.00643749	f	none
PTET.51.1.G1690027	647.209	-1.39874	0.472644	0.000101715	0.00643749	t	Early repression
PTET.51.1.G0410217	616.24	-1.74692	0.593557	0.000104482	0.00659945	f	none
PTET.51.1.G0800199	482.009	-1.5149	0.512139	0.000105322	0.00664054	t	Late repression
PTET.51.1.G1060180	83141.7	-1.51177	0.523519	0.000106231	0.00668591	t	Late repression
PTET.51.1.G0320061	8066.37	-1.58115	0.537853	0.000108148	0.00679426	f	none
PTET.51.1.G1300123	145.727	-1.92095	0.656209	0.000108339	0.00679426	t	Late repression
PTET.51.1.G0080174	6780.39	-1.69536	0.578308	0.000109039	0.00680601	f	none
PTET.51.1.G0420053	884.956	-1.96372	0.67193	0.000108826	0.00680601	f	none
PTET.51.1.G1190170	329.941	-1.44097	0.487206	0.000109107	0.00680601	t	Early repression
PTET.51.1.G1090121	403.537	-2.02192	0.694704	0.000109774	0.00682347	f	none
PTET.51.1.G0010024	856.483	-1.10885	0.373328	0.000110406	0.00683856	t	Early repression
PTET.51.1.G0130165	2287.92	-1.80695	0.618438	0.000110243	0.00683856	t	Late induction
PTET.51.1.G0870166	7622.52	-2.1689	0.750795	0.000112666	0.00695971	f	none
PTET.51.1.G1480091	695.966	-1.66068	0.566781	0.000112757	0.00695971	t	Early repression
PTET.51.1.G1230130	5508.24	-1.46503	0.500089	0.000113585	0.00699852	t	Late repression
PTET.51.1.G1000073	101.94	-1.75878	0.602623	0.000113797	0.00699934	t	Late induction
PTET.51.1.G1300131	171.063	-1.90713	0.656988	0.000114078	0.00700435	f	none
PTET.51.1.G0860083	240.275	-1.67796	0.575243	0.000114402	0.007012	f	none
PTET.51.1.G0120205	2687.77	-1.74955	0.601859	0.000116016	0.00707652	f	none
PTET.51.1.G0560245	264.772	-1.44031	0.491111	0.000116058	0.00707652	t	Early repression
PTET.51.1.G0830157	504.82	-1.99695	0.689687	0.000115678	0.00707652	t	Late repression
PTET.51.1.G0300021	3087.01	-2.00278	0.695321	0.000117665	0.00716211	f	none
PTET.51.1.G1300107	1697.37	-1.77207	0.61201	0.000118578	0.00720519	t	Late repression
PTET.51.1.G0780129	2387.94	-1.33413	0.455554	0.000121784	0.00738727	t	Late repression
PTET.51.1.G1350017	55.3986	-2.08981	0.727933	0.00012257	0.00742216	f	none
PTET.51.1.G0950158	15631.9	-1.50506	0.518092	0.000123108	0.00744191	f	none
PTET.51.1.G1010024	829.994	-1.64117	0.566372	0.000123652	0.00746198	f	none
PTET.51.1.G1720025	3784.38	-1.45366	0.500344	0.000124144	0.00747881	f	none
PTET.51.1.G0160061	2162.44	-1.36147	0.467378	0.000125026	0.00751911	f	none
PTET.51.1.G0540050	19033.1	-1.53916	0.531642	0.000125649	0.00754369	f	none
PTET.51.1.G0100032	2131.39	-1.21788	0.41538	0.000125954	0.00754909	t	Early repression
PTET.51.1.G0620242	999.58	-1.58633	0.548962	0.000127951	0.00764651	t	Late repression
PTET.51.1.G1570081	352.788	-1.57928	0.546814	0.000128014	0.00764651	t	Early repression
PTET.51.1.G0510138	1235.53	-1.3479	0.464359	0.000129027	0.00768092	t	Late repression
PTET.51.1.G0950014	131.461	-2.03253	0.711789	0.000128895	0.00768092	f	none
PTET.51.1.G0140080	927.77	-1.63477	0.568568	0.000129997	0.00771256	f	none
PTET.51.1.G0240132	2201.41	-1.36455	0.470232	0.000129816	0.00771256	t	Late repression
PTET.51.1.G0190281	217.115	-1.53133	0.529956	0.000133	0.00786424	f	none
PTET.51.1.G1520081	2257.22	-1.50929	0.524619	0.000132951	0.00786424	f	none
PTET.51.1.G0440141	41.7787	-2.07303	0.71297	0.000133624	0.00788786	t	Late repression
PTET.51.1.G0730164	34800.6	-1.47099	0.511628	0.000133872	0.00788926	f	none
PTET.51.1.G1370095	2147.68	-1.30378	0.451084	0.000135509	0.00797236	t	Late repression
PTET.51.1.G1610059	126.024	-2.04077	0.71988	0.000135743	0.0079728	t	Early repression
PTET.51.1.G1630038	955.742	-1.31392	0.454662	0.000136281	0.00799104	t	Late repression
PTET.51.1.G0010030	284.144	-1.69479	0.593371	0.00013771	0.00806142	t	Late repression
PTET.51.1.G0360167	2943.02	-1.63499	0.580379	0.000139046	0.00812614	f	none
PTET.51.1.G0580056	307.318	-1.62619	0.569739	0.000139464	0.00813704	f	none
PTET.51.1.G0030205	2506.03	-1.23817	0.426626	0.000140474	0.00814717	t	Early repression
PTET.51.1.G0770108	595.505	-1.42118	0.494631	0.000140588	0.00814717	f	none
PTET.51.1.G0950062	1074.51	-1.17367	0.405399	0.00014056	0.00814717	t	Early repression
PTET.51.1.G1010015	1312.65	-1.70109	0.59881	0.000140796	0.00814717	t	Late induction
PTET.51.1.G1540072	641.819	-2.00341	0.708869	0.000140234	0.00814717	f	none
PTET.51.1.G1550028	14291.6	-1.47185	0.51729	0.000144888	0.0083702	t	Early repression
PTET.51.1.G0510134	69757.8	-1.34262	0.469178	0.000145696	0.00840309	f	none
PTET.51.1.G1440016	2598.65	-1.24321	0.432904	0.000147313	0.00847145	t	Early repression
PTET.51.1.G1720029	412.215	-1.49242	0.52414	0.000147363	0.00847145	f	none
PTET.51.1.G0280293	8432.95	-1.19378	0.417127	0.000148108	0.00848655	t	Early repression
PTET.51.1.G0970184	1244.86	-1.75626	0.62171	0.000147891	0.00848655	f	none
PTET.51.1.G0640066	661.385	-2.03332	0.725732	0.000150177	0.00857716	t	Late induction
PTET.51.1.G0950040	5558.54	-1.43159	0.503802	0.000150002	0.00857716	t	Early repression
PTET.51.1.G0280277	494.909	-1.92054	0.685628	0.000152692	0.00869871	f	none
PTET.51.1.G1620034	273.893	-1.68921	0.599181	0.0001528	0.00869871	f	none
PTET.51.1.G1530070	635.631	-1.72859	0.614792	0.000154101	0.0087586	t	Early peak
PTET.51.1.G0010022	655.645	-1.17863	0.411711	0.000155971	0.00883635	t	Late induction
PTET.51.1.G1440078	2056.02	-1.06973	0.371919	0.000155937	0.00883635	t	Late repression
PTET.51.1.G0340245	136.505	-1.54682	0.547437	0.000156527	0.00885359	f	none
PTET.51.1.G0570044	931.237	-1.68598	0.60086	0.000157712	0.00889205	f	none
PTET.51.1.G1610040	472.676	-1.70983	0.612152	0.000162857	0.00915279	f	none
PTET.51.1.G1280095	830.061	-1.43531	0.509643	0.000164204	0.00921374	f	none
PTET.51.1.G0470175	1274.02	-1.8268	0.657957	0.000165458	0.00926932	f	none
PTET.51.1.G1470040	1844.85	-1.71549	0.619419	0.00016664	0.00932071	f	none
PTET.51.1.G0120204	228.256	-1.86991	0.672929	0.000167377	0.0093471	t	Late repression
PTET.51.1.G1520016	162.812	-1.44812	0.51639	0.000169543	0.00945301	f	none
PTET.51.1.G5560034	261.218	-1.90179	0.68725	0.000170054	0.00946651	t	Late repression
PTET.51.1.G0090378	749.41	-1.50122	0.53577	0.000171092	0.00950928	f	none
PTET.51.1.G0470210	137.018	-1.91791	0.692257	0.000171389	0.00951074	t	Early peak
PTET.51.1.G1660031	84.822	-1.73621	0.62534	0.000172184	0.00953981	f	none
PTET.51.1.G0570207	799.364	-1.73585	0.627614	0.000174591	0.00965796	t	Late repression
PTET.51.1.G0970166	229.416	-1.595	0.573097	0.000176186	0.00973091	t	Intermediate peak
PTET.51.1.G0970168	150.393	-1.6745	0.605355	0.000177586	0.00979283	f	none
PTET.51.1.G0050429	21760.6	-1.37675	0.493709	0.000178062	0.0098037	f	none
PTET.51.1.G0080081	376.558	-1.3991	0.502247	0.000180551	0.00992523	f	none
