# Supplementary material for: A small RNA-guided PRC2 complex eliminates DNA as an extreme form of transposon silencing
Source: Cell Rep. 2022 Aug 23;40(8):111263. doi: 10.1016/j.celrep.2022.111263 (PMC10073204; doi:10.1016/j.celrep.2022.111263)
Supplement: Data S1. Output of nucleosome DNA analysis, related to STAR Methods [file mmc3.zip]

Archive with 1 entries (1 files):
- celrep_111263_mmc3.txt
